# Supplementary material for: Specificity of DNA Vaccines against the Genogroup J and U Infectious Hematopoietic Necrosis Virus Strains Prevalent in China
Source: Viruses. 2022 Dec 2;14(12):2707. doi: 10.3390/v14122707 (PMC9780822; doi:10.3390/v14122707)
Supplement: Supplementary file 1 [file viruses-14-02707-s001.zip]

Archive with 1 entries (1 files):
- viruses-2015866 supplementary.pdf
